# Supplementary material for: Effects of Caffeine Dose and Administration Method on Time-Trial Performance: A Systematic Review and Network Meta-Analysis
Source: Nutrients. 2025 Dec 3;17(23):3792. doi: 10.3390/nu17233792 (PMC12694421; doi:10.3390/nu17233792)
Supplement: Supplementary file 1 [file nutrients-17-03792-s001.zip]

Archive with 1 entries (1 files):
- nutrients-3999783-supplementary.pdf
